# Supplementary material for: Associations between Serum Interleukins (IL-1β, IL-2, IL-4, IL-6, IL-8, and IL-10) and Disease Severity of COVID-19: A Systematic Review and Meta-Analysis
Source: Biomed Res Int. 2022 Apr 30;2022:2755246. doi: 10.1155/2022/2755246 (PMC9079324; doi:10.1155/2022/2755246)
Supplement: Supplementary 2 — Supplemental Table 1: the Preferred Reporting Items for Systematic Reviews and Meta-Analyses checklist. Supplemental Table 2: data extracted from enrolled studies concerning IL-1β in COVID-19 patients. Supplemental Table 3: data extracted from enrolled studies concerning IL-2 in COVID-19 patients and healthy controls. Supplemental Table 4: data extracted from enrolled studies concerning IL-4 in COVID-19 patients and healthy controls. Supplemental Table 5: data extracted from enrolled studies concerning IL-6 in COVID-19 patients and healthy controls. Supplemental Table 6: data extracted from enrolled studies concerning IL-8 in COVID-19 patients. Supplemental Table 7: data extracted from enrolled studies concerning IL-10 in COVID-19 patients and healthy controls. Supplemental Table 8: the Newcastle-Ottawa Scale (NOS) score showed the qualities of included studies. [file 2755246.f2.zip]

Archive with 8 entries (8 files):
- Supplemental Table 1.doc
- Supplemental Table 2.docx
- Supplemental Table 3.docx
- Supplemental Table 4.docx
- Supplemental Table 5.docx
- Supplemental Table 6.docx
- Supplemental Table 7.docx
- Supplemental Table 8.docx
